# Supplementary material for: Understanding the origin of Paris Agreement emission uncertainties
Source: Nat Commun. 2017 Jun 6;8:15748. doi: 10.1038/ncomms15748 (PMC5467211; doi:10.1038/ncomms15748)
Supplement: Supplementary Data 1 — Overview of interpretation and implementation of NDCs in the IIASA IAM [file ncomms15748-s2.xlsx]

## Sheet: INDC_input
General Data		MESSAGE DATA		INDC target Data - based on the work of Malte (First Order Draft: INDC Summaries from 16.12.2015)					Emission Targets															Share targets														Capacity Indicators
				Qualitative Information					Step 1: Check if a target is available	Step 2: Check for basic emission reduction target data	Reference/Target				Percentage emission targets in [%] Type = GHG		Absolute emission targets in [Mt CO2e] Type = GHG-Absolute		Per capita emission targets in [%] Type = GHG/CAP		Per GDP emission targets in [%] Type = GHG/GDP or CO2/GDP		Comment	Step 3: Check for share target	Step 4: Check if policy or target	Step 5: Check type	Renewables as a share of primary energy in [%] (Type = RePe)		Non-Fossils as a share of primary energy in [%] (Type = NFPe)		Renewables as a share of electricity generation in [%] (Type = ReEg)		Non-fossils as a share of electricitiy generation in [%] (Type = NFEg)		Renewables as a share of final energy in [%] (Type = ReFe)		Comment	Step 6: Check for share target	Step 7: Check if policy or target	Step 8: Check if unconditional or conditional	Step 9: Check type	Total installed capacity indicators in [GW] (Type = TIC-Absolute)				Additional installed capacity indicators in [GW] (Type = AC-Absolute)
#	ISO Code	Region Name	Country Name	Link to INDC documents	INDC summary (by Malte)	INDC Target if different to Maltes assumptions	International or National	Checked with original documents	INDC Targets available	Emission Targets Available	Reference Year	BAU/Reference emissions in MtCO2e	Target Year	Type	Unconditional	Conditional	Unconditional	Conditional	Unconditional	Conditional	Unconditional	Conditional		Share target available (yes/no/EU)	(policy/target)	(RePe/NFPe/ReEg/NFEg/ReFe)	Unconditional	Conditional	Unconditional	Conditional	Unconditional	Conditional	Unconditional	Conditional	Unconditional	Conditional		Capacity target availability (yes/no)	(policy/target)	(unconditional/conditional)	(TIC-Absolute/AC-Absolute/Production-Share/Production-Absolute)	wind-elec	solar-elec	bio-elec	nuclear-elec	wind-elec	hydro-elec	solar-elec	bio-elec
1	CAF	AFR	Central African Republic	http://www4.unfccc.int/submissions/INDC/Published%20Documents/Central%20African%20Republic/1/CPDN_R%C3%A9publique%20Centrafricaine_EN.pdf	Conditional target of 5% below BAU by 2030.	Conditional expansion of hydropower and other measures. Capacity only for Hydropower. No completion date given.	n/a	yes	yes	yes	BAU	?	2030	GHG-Absolute			-4	-5.5					BAU assumption used	no														yes	target	conditional	AC-Absolute						0.25206
2	ZAF	AFR	South Africa	http://www4.unfccc.int/submissions/INDC/Published%20Documents/South%20Africa/1/South%20Africa.pdf	The time-frames within the PPD trajectory range that are communicated in South Africa’s INDC are 2025 and 2030, in which emissions will be in a range between 398 and 614 Mt CO2–eq. Peaking year will be between 2020 and 2025	No cpacity target indicated	n/a	yes	yes	yes	BAU	614	2030	GHG	-0.0%; -35.8%								not specified (unclear)	no														no
3	MOZ	AFR	Mozambique	http://www4.unfccc.int/submissions/INDC/Published%20Documents/Mozambique/1/MOZ_INDC_Final_Version.pdf	Based on policy actions and programmes, the country estimates the total reduction of about 76.5 MtCO2eq by 2030 conditional on international support	Only additional documents indicate capacity targets	Mozambique is willing to participate in the market mechanisms to be established which would allow access to clean technologies in order to mitigate the emissions arising from exploiting, managing and using the natural capital that is available.	yes	yes	yes	BAU	?	2030	GHG-Absolute			-76.5						Reference year was 2020, so instead BAU is used GHG assumption used	no														no
4	ZMB	AFR	Zambia	http://www4.unfccc.int/submissions/INDC/Published%20Documents/Zambia/1/FINAL+ZAMBIA'S+INDC_1.pdf	It is expected from this scenario that by the end of 2030, estimated 38,000 Gg CO2eq could be mitigated, compared to 20,000 Gg CO2eq under the domestic efforts with limited international support. This translates into a eduction potential of 25% and 47% against 2010 as the base year for the domestic efforts with limited international support and domestic efforts with substantial international supp…	Qualitative not quantitative	Zambia does not rule out the possibility of using market based mechanisms in meeting emission reduction target.	yes	yes	yes	2010		2030	GHG	-0.25	-0.47								no														no
5	NGA	AFR	Nigeria	http://www4.unfccc.int/submissions/INDC/Published%20Documents/Nigeria/1/Approved%20Nigeria's%20INDC_271115.pdf	Reductions of 20% unconditinoally, and 40% conditionally below BAU. BAU not specified other than in Figure.	No cpacity target indicated	Contingent on agreement in Paris, it may also include financing through carbon market mechanisms.	yes	yes	yes	BAU	900	2030	GHG	-0.2	-0.4								no														yes	target	unconditional	AC-Absolute							13
6	TZA	AFR	Tanzania	N/A					no	no													not specified	no														no
7	ETH	AFR	Ethiopia	http://www4.unfccc.int/submissions/INDC/Published%20Documents/Ethiopia/1/INDC-Ethiopia-100615.pdf	Ethiopia intends to limit its net greenhouse gas (GHG) emissions in 2030 to 145 Mt CO2e or lower. This would constitute a 255 MtCO2e reduction from the projected ‘business-­‐as-­‐ usual’ (BAU) emissions in 2030 or a 64% reduction from the BAU scenario in 2030.	Qualitative not quantitative	The Government of the Federal Democratic Republic of Ethiopia intends to sell carbon credits during the period to contribute towards achieving its Green Economy Strategy. Ethiopia supports the development of effective accounting rules under the UNFCCC to guarantee the environmental integrity of market mechanisms.	yes	yes	yes	BAU	400	2030	GHG-Absolute		-0.64		-255					BAU assumption used	no														no
8	MDG	AFR	Madagascar	http://www4.unfccc.int/submissions/INDC/Published%20Documents/Madagascar/1/Madagascar%20INDC%20Eng.pdf	Reduce Emissions from all sectors by 14% relative to BAU. And increase sinks from LULUCF by 32%.	Qualitative not quantitative	No reduction based on of carbon credits purchased outside of Madagascar.	yes	yes	yes	BAU	214	2030	GHG		-0.46		-91					BAU assumption used	yes	target	RePe		0.75									Assumed as PE (no further indication in doc). Assumed as conditional as emissions target is conditional	no
9	TCD	AFR	Chad	http://www4.unfccc.int/submissions/INDC/Published%20Documents/Chad/1/INDC%20Chad_Official%20version_English.pdf	Cumulative reduction of emissions for the period 2015- 2030: Reduction of 18.2% compared to BAU by 2030 Conditional target: 71% compared to BAU by 2030 subject to international support		Republic of Chad does not intend to appeal to the international carbon markets in order to compensate for its own emissions.	yes	yes	yes	BAU	28	2030	GHG	-0.182	-0.71								no														yes	target	unconditional	Production-Absolute
10	GHA	AFR	Ghana	http://www4.unfccc.int/submissions/INDC/Published%20Documents/Ghana/1/GH_INDC_2392015.pdf	Ghana’s emission reduction goal is to unconditionally lower its GHG emissions by 15 percent relative to a business-as-usual (BAU) scenario emission of 73.95MtCO2e2 by 2030. An additional 30 percent emission reduction is attainable on condition that external support is made available to Ghana to cover the full cost of implementing the mitigation action....	Conditional Targets	Ghana intends to generate compliance grade emission reductions units from actions in the waste and energy sectors and REDD+. Access to market-based mechanisms where these emission reduction units would be fungible and tradable forms an important component of the strategy to mobilize long-term support for the INDCs.	yes	yes	yes	BAU	73.95	2030	GHG	-0.15	-0.45								yes	target	RePe		0.1									Assumed as PE (no further indication in doc). Doc states: conditional. SCALE UP REN.EN. PENETRATION BY 10%, BUT WE DO NOT KNOW CURRENT LEVEL/ACTUAL TARGET LEVEL	yes	target	conditional	AC-Absolute					0.15	3	0.26
11	GIN	AFR	Guinea	http://www4.unfccc.int/submissions/INDC/Published%20Documents/Guinea/1/INDC_Guinea_english_version%20UNFCCC_20151016170448_232956.docx	Estimated level of mitigation: -13% greenhouse gas (GHG) emissions in 2030 as compared to 1994 (Initial National Communication of the Republic of Guinea), excluding Land-Use Change and Forestry (LUCF)	Produce 30% of its energy (excluding wood-energy) from renewable energy sources .	It supports the inclusion of the international carbon markets, such as the Clean Development Mechanism (CDM), in a post-2020 agreement on climate and proposes that such an instrument, coupled with an appropriate accounting system (Measuring, Reporting and Verification – MRV), should be used to help fund certain investments in low-carbon, climate change resilient infrastructure.	yes	yes	yes	1994		2030	GHG	-0.13									no														yes	target	conditional	AC-Absolute						1.65	0.047
12	CMR	AFR	Cameroon	http://www4.unfccc.int/submissions/INDC/Published%20Documents/Cameroon/1/CPDN%20CMR%20Final.pdf	Reduction of GHG emissions by 32% compared to BAU levels by 2035 conditional to international support	Ele ctricity production by source given, but no additional capacity	n/a	yes	yes	yes	BAU	104	2030	GHG-Absolute		-0.32		-33					Target year changed from 2035 -> 2030	no														yes	target	conditional	Production-Absolute
13	BWA	AFR	Botswana	http://www4.unfccc.int/submissions/INDC/Published%20Documents/Botswana/1/BOTSWANA.pdf	Botswana intends to achieve an overall emissions reduction of 15% by 2030, taking 2010 as the base year. Base year emission estimation is 8307 Gg of CO2 equivalent.	Qualitative not quantitative	Botswana will use market mechanisms under the convention	yes	yes	yes	2010		2030	GHG	-0.15									no														no
14	UGA	AFR	Uganda	http://www4.unfccc.int/submissions/INDC/Published%20Documents/Uganda/1/INDC%20Uganda%20final%20%2014%20October%20%202015,%20minor%20correction,28.10.15.pdf	Implementation of a series of policies and measures, estimated as a 22% reduction below a 77.3 Mt BAU in 2030.	upscale REN elec. from 729 MW to 3200 MW by 2030	Uganda intends to meet its commitments and/or increase the level of its contribution through the use of international market mechanisms where appropriate, building upon the experience of the Clean Development Mechanism and other existing market mechanisms.	yes	yes	yes	BAU	77.3	2030	GHG	-0.22								GHG assumption used	no														no
15	MLI	AFR	Mali	http://www4.unfccc.int/submissions/INDC/Published%20Documents/Mali/1/CPDN_MALI_VFsegal.pdf	GHG emission reduction of 29% from agriculture, 31% from energy and 21% from forest compared to BAU levels by 2030	10% RE by 2020	n/a	yes	yes	yes	BAU	9.269	2030	GHG	-0.3									no														no
16	ZWE	AFR	Zimbabwe	http://www4.unfccc.int/submissions/INDC/Published%20Documents/Zimbabwe/1/Zimbabwe%20Intended%20Nationally%20Determined%20Contribution%202015.pdf	Reduction of emissions per capita by 33% compared to BAU conditional to full implementation by developed contries to their commitments relating to finance, technology and capacity persuant to Article 4 of the Convention	Qualitative not quantitative	Zimbabwe also intends to leverage on its resources including carbon credits or sell of emission reductions units through international and regional carbon markets and/or carbon pricing mechanisms to mobilise more resources for managing climate change.	yes	yes	yes	BAU		2030	GHG/CAP						-0.33			3,313 KgC/cap	no														no
17	KEN	AFR	Kenya	http://www4.unfccc.int/submissions/INDC/Published%20Documents/Kenya/1/Kenya_INDC_20150723.pdf	Seeks to abate its GHG emissions by 30% by 2030 relative to BAU scenario	Qualitative not quantitative	Kenya does not rule out the use of international market-based mechanisms in line with agreed accounting rules.	yes	yes	yes	BAU	143	2030	GHG	-0.3									no														no
18	SEN	AFR	Senegal	http://www4.unfccc.int/submissions/INDC/Published%20Documents/Senegal/1/CPDN%20-%20S%C3%A9n%C3%A9gal.pdf	Implementation of specific policies and actions which are estimated to reduce GHG emissions by 4% in 2025 and 5% in 2030 Conditional target: up to 15% and 21% reduction pending on international support	Upper Value is Conditional	n/a	yes	yes	yes	BAU	37	2030	GHG	-0.05	-0.21								no														yes	target	unconditional	AC-Absolute					0.35	0.2	2.66
19	BFA	AFR	Burkina Faso	http://www4.unfccc.int/submissions/INDC/Published%20Documents/Burkina%20Faso/1/INDC%20Burkina_ENG.%20version_finale.pdf	6.6% emission reduction compared to BAU by 2030 Conditional target: 11.6% subject to international support		Burkina Faso supports the use of market mechanisms such as the Clean Development Mechanism (CDM) as an effective monitoring, reporting and verification tool for mitigation activities and an instrument for results-oriented financing.	yes	yes	yes	BAU	118	2030	GHG	-0.066	-0.116								no														yes	target	unconditional	AC-Absolute						0.209	0.03
20	AGO	AFR	Angola	http://www4.unfccc.int/submissions/INDC/Published%20Documents/Angola/1/INDC%20Angola%20deposito.pdf	Reduction of 35% unconditionally and 15% extra conditionally by 2030 below a specified BAU level.		The Republic of Angola recognizes the roll that Carbon Market can play for the mobilization of resources and promotion of the development and transfers of climate friendly technology.	yes	yes	yes	BAU	193	2030	GHG	-0.35	-0.5								no														yes	target	unconditional	AC-Absolute					0.1	0.78
21	NAM	AFR	Namibia	http://www4.unfccc.int/submissions/INDC/Published%20Documents/Namibia/1/INDC%20of%20Namibia%20Final%20pdf.pdf	Aims at a reduction of about 89% of GHG emissions by 2030 compared to BAU		Namibia does not rule out the use of international market-based mechanisms to achieve its 2030 target in accordance with agreed accounting rules.	yes	yes	yes	BAU	22.6	2030	GHG-Absolute		-0.89	-2	-20						yes	target	ReEg						0.7					Assumed as conditional as emissions target is mostly conditional	no
22	COG	AFR	Congo	http://www4.unfccc.int/submissions/INDC/Published%20Documents/Congo/1/INDC_Congo_RAPPORT.pdf	At least 48% GHG emission reduction compared to BAU by 2025 and 55% by 2035 subject to international support		n/a	yes	yes	yes	BAU	26	2030	GHG-Absolute			-8.16	-13.36					Uncoditional target = 2025 target; Conditional target is interpolated between 2025 and 2035 value Unconditional 2030 = 17 MtCO2e * (1-48%) Conditional 2030 = (17+35)/2 MtCO2e * (1-(48%+55%)/2))	no														yes	target	unconditional	Elecgen-Share
23	GAB	AFR	Gabon	http://www4.unfccc.int/submissions/INDC/Published%20Documents/Gabon/1/20150331%20INDC%20Gabon.pdf	At least 50 % GHG reduction below BAU by 2025, not including forests			yes	yes	yes	BAU	178	2030	GHG	-0.5								GHG for non-LU only (ignored) Targhet for 2025 - assumed for 2030	no														yes	target	unconditional	Elecgen-Share
24	BEN	AFR	Benin	http://www4.unfccc.int/submissions/INDC/Published%20Documents/Benin/1/INDC%20BENIN%20%20Version%20finale%20revue%20septembre%202015.pdf	Benin puts forward a series of mitigation policies and efforts.				no	no													not specified	no														no
25	CIV	AFR	Cote d'Ivoire	http://www4.unfccc.int/submissions/INDC/Published%20Documents/C%C3%B4te%20d'Ivoire/1/Document_INDC_CI_22092015.pdf	28% reduction of GHG emissions by 2030 compared to BAU. Unconditional target withdrawn 22nd Sept.	Qualitative not quantitative		yes	yes	yes	BAU	34.253	2030	GHG	-0.28									no														no
26	TGO	AFR	Togo	http://www4.unfccc.int/submissions/INDC/Published%20Documents/Togo/1/INDC%20Togo_english%20version.pdf	11.14% GHG emission reduction compared to BAU by 2030 Conditional target: 31.14% GHG emissions reduction compared to BAU pending international support		Togo is a Non-Annex 1 Party to the United Nations Framework Convention on Climate Change (UNFCCC) and is also a least developed country (LDP). In accordance with the declaration of the African Ministers in Marrakesh in April 2015, the country wants to encourage investments in mitigation projects on its own soil, thanks in particular to the Clean Development Mechanism (CDM) and the REDD+ Programme.	yes	yes	yes	BAU	38.861	2030	GHG	-0.1114	-0.3114								no														yes	target	unconditional	AC-Absolute					0.024		0.035
27	SOM	AFR	Somalia	http://www4.unfccc.int/submissions/INDC/Published%20Documents/Somalia/1/Somalia's%20INDCs.pdf	Policies and Measures for hydropower, solar PV etc.				no	no													not specified	no														no
28	MWI	AFR	Malawi	http://www4.unfccc.int/submissions/INDC/Published%20Documents/Malawi/1/MALAWI%20INDC%20SUBMITTED%20TO%20UNFCCC%20REV%20pdf.pdf	Estimated reduction between 14,000 and 16,000 Gg CO2eq through policies, programmes and projects conditional on external support	Qualitative not quantitative		yes	yes	yes	BAU	36.8	2030	GHG-Absolute				-14;-16						no														no
29	MRT	AFR	Mauritania	http://www4.unfccc.int/submissions/INDC/Published%20Documents/Mauritania/1/INDC%20MAURITANIA.pdf	22.3% overall emission reduction of which 12% is unconditional and 88% conditional pending international support		Mauritania intends to use international market mechanisms	yes	yes	yes	BAU	18.84	2030	GHG	-0.02676	-0.223							Refernce year assumption used BAU assumption used Target year assumption used GHG assumption used	no														no
30	SLE	AFR	Sierra Leone	http://www4.unfccc.int/submissions/INDC/Published%20Documents/Sierra%20Leone/1/Sierra%20Leone%20INDC%20Submission%20to%20UNFCCC%20Secretariat%20%2001102015.doc	Committed to implementing specific emission reduction actions such as advancing feed-in tariff for renewable energy technologies, phasing out fossil fuel subsidies and converting to no-tillage agricultural practices pending on international support				no	no													not specified	no														no
31	NER	AFR	Niger	http://www4.unfccc.int/submissions/INDC/Published%20Documents/Niger/1/Niger-INDC-final_Eng_20151020162516_65260.pdf	Reduction of GHG emissions of 3.5% compared to BAU by 2030 for energy sector and LULUCF Conditional target: reduction of 34.6% subject to international support		Niger supports the mechanisms of the international CO2 market, such as the Clean Development Mechanisms (CDM), but revised to facilitate the access of National Development Programmes (NDP) to this financing.	yes	yes	yes	BAU	96.468	2030	GHG	-0.035	-0.346							BAU assumption used	no														no
32	GNB	AFR	Guinea-Bissau	http://www4.unfccc.int/submissions/INDC/Published%20Documents/Guinea%20Bissau/1/GUINEA-BISSAU_INDC_Version%20to%20the%20UNFCCC%20(eng).pdf	Implementation of policies and actions in the area of mitigation, especially energy sector, and adaptation, subject to financial, technological and capacity building assistance				no	no													not specified	no														no
33	RWA	AFR	Rwanda	http://www4.unfccc.int/submissions/INDC/Published%20Documents/Rwanda/1/INDC_Rwanda_Nov.2015.pdf	Emission reduction resulting from deviation of BAU emissions based on policies and actions conditional on international support			yes	yes	no													not specified	no														yes	target	conditional	AC-Absolute							0.0094
34	GNQ	AFR	Equatorial Guinea	http://www4.unfccc.int/submissions/INDC/Published%20Documents/Equatorial%20Guinea/1/Rep%C3%BAblica%20de%20Guinea%20Ecuatorial_INDC.doc	Reduce emissions by 20% by 2030 relative to 2010 levels, aims to achieve a redution of 50% by 2050. Conditional on technical and financial support				yes	yes	2010	?	2030	GHG		-0.2							GHG assumption used 2050 target ignored	no														no
35	BDI	AFR	Burundi	http://www4.unfccc.int/submissions/INDC/Published%20Documents/Burundi/1/Burundi_INDC-english%20version.pdf	3% GHG emission sreduction compared to BAU by 2030 Conditional targete: 20% emission reduction subject to international support		n/a	yes	yes	yes	BAU	?	2030	GHG	-0.03	-0.2							BAU assumption used	no														no
36	ERI	AFR	Eritrea	http://www4.unfccc.int/submissions/INDC/Published%20Documents/Eritrea/1/ERITREA'S%20INDC%20REPORT%20SEP2015.pdf	5% emission reduction from BAU by 2030 in power, transport and industry sector Conditional target: 15% reduction from BAU levels by 2030 subject to international support		n/a	yes	yes	yes	BAU	?	2030	GHG	-0.05	-0.15							BAU assumption used GHGs apply to non-LU only (ignored)	no														no
37	MUS	AFR	Mauritius	http://www4.unfccc.int/submissions/INDC/Published%20Documents/Mauritius/1/Final%20INDC%20for%20Mauritius%2028%20Sept%202015.pdf	30% GHG emission reduction compared to BAU by 2030 conditional to international support				yes	yes	BAU	?	2030	GHG		-0.3							BAU assumption used	no														no
38	GMB	AFR	Gambia	http://www4.unfccc.int/submissions/INDC/Published%20Documents/Gambia/1/The%20INDC%20OF%20THE%20GAMBIA.pdf				yes	yes	yes	2010	?	2030	GHG	-0.454								not specified	no														no
39	SWZ	AFR	Swaziland	http://www4.unfccc.int/submissions/INDC/Published%20Documents/Swaziland/1/Swaziland's%20INDC.pdf	Develop a reobust national GHG inventory, credible baseline and emissions trajectory, and a comprehensive measurement, reporting and verification system. Mitigation Action plan by 2020.				no	no													not specified	no														no
40	LSO	AFR	Lesotho	http://www4.unfccc.int/submissions/INDC/Published%20Documents/Lesotho/1/Lesotho's%20INDC%20Report%20%20-%20September%202015.pdf	Energy sector mitigation policy/ program and targets to improve energy efficiency, coverage and access, as well as increase in renewable energy and reduce transmission and distribution losses; conditional on financial support				no	no													not specified	no														no
41	LBR	AFR	Liberia	http://www4.unfccc.int/submissions/INDC/Published%20Documents/Liberia/1/INDC%20Final%20Submission%20Sept%2030%202015.002.pdf	Establish energy policies to reduce GHG by at least 10%, improve energy efficiency by 20%, raise share of renewable energy by 30% of energy production, replace cooking stoves with higher efficiency stoves				yes	yes	BAU	?	2030	GHG	-0.1								Reference year assumption used BAU assumption used Target year assumption used	no														no
42	DJI	AFR	Djibouti	http://www4.unfccc.int/submissions/INDC/Published%20Documents/Djibouti/1/INDC-Djibouti_ENG.pdf	Reduction of GHG emissions by 40% by 2030 compared to BAU Conditional: additional 20% emissions reduction by 2030 if additional funding is available				yes	yes	BAU	?	2030	GHG	-0.4	-0.6							BAU assumption used	no														no
43	REU	AFR	Reunion						no	no													not specified	no														no
44	SYC	AFR	Seychelles	http://www4.unfccc.int/submissions/INDC/Published%20Documents/Seychelles/1/INDC%20of%20Seychelles.pdf	Economy-wide GHG emission reduction by 122.5 ktCO2eq (21.4%) in 2025 and approximately 188 ktCO2eq (29%) in 2030 relative to BAU				yes	yes	BAU	?	2030	GHG-Absolute	-0.29		-0.188						BAU assumption used	no														no
45	COM	AFR	Comoros	http://www4.unfccc.int/submissions/INDC/Published%20Documents/Comoros/1/INDC_Comores_Version_Francaise.pdf	Reduce GHG emissions in 2030 by about 84% compared to BAU				yes	yes	BAU	?	2030	GHG	-0.84								BAU assumption used	no														no
46	CPV	AFR	Cape Verde	http://www4.unfccc.int/submissions/INDC/Published%20Documents/Cabo%20Verde/1/Cabo_Verde_INDC_.pdf					no	no													not specified	no														no
47	STP	AFR	Sao Tome and Principe	http://www4.unfccc.int/submissions/INDC/Published%20Documents/Sao%20Tome%20and%20Principe/1/Short_STP_INDC%20_Ingles_30.09.pdf	Approximately 24% emission reduction compared to BAU by 2030 subject to international support				yes	yes	BAU	0.1	2030	GHG		-0.24							BAU assumption used	no														no
48	SHN	AFR	Saint Helena						no	no													not specified	no														no
49	CHN	CPA	China (incl. Hong Kong)	http://www4.unfccc.int/submissions/INDC/Published%20Documents/China/1/China's%20INDC%20-%20on%2030%20June%202015.pdf	Achieve peaking of carbon dioxide emissions around 2030 and making the best effort to peak early Lower carbon dioxide emissions per unit of GDP by 60-65% from 2005 level Increase share of non-fossil fuel in primary energy consumption to around 20% Increase forest stock volume by around 4,5 billion cubic meters on 2005 level	To increase the share of non-fossil fuels in primary energy consumption to around 20%; and Capacity targets do not go beyond already known 2020 targets; To phase down the production and consumption of HCFC-22 for controlled uses, with its production to be reduced by 35% from the 2010 level by 2020, and by 67.5% by 2025 and to achieve effective control on emissions of HFC- 23 by 2020;	To build on carbon emission trading pilots, steadily implementing a nationwide carbon emission trading system and gradually establishing the carbon emission trading mechanism so as to make the market play the decisive role in resource allocation;	yes	yes	yes	2005	1.069	2030	CO2/GDP							-60%; -65%			yes	policy	NFPe			0.2								Primary energy CONSUMPTION. Assumed as unconditional (no further indication in doc)	yes	policy	unconditional	TIC-Absolute	200	100
50	VNM	CPA	Viet Nam	http://www4.unfccc.int/submissions/INDC/Published%20Documents/Viet%20Nam/1/VIETNAM'S%20INDC.pdf	With domestic resources GHG emissions will be reduced by 8% by 2030 compared to the Business as Usual scenario (BAU). The above-mentioned contribution could be increased up to 25% with international support.	Qualitative not quantitative	In 2012, the National Green Growth Strategy was approved, which includes mitigation targets and measures; and regulations on linking with international carbon markets.	yes	yes	yes	BAU	787	2030	GHG	-0.08	-0.25								no														no
51	LAO	CPA	Laos (PDR)	http://www4.unfccc.int/submissions/INDC/Published%20Documents/Laos/1/Lao%20PDR%20INDC.pdf	Policies and actions to reduce future GHG emissions subject to international support				no	no													not specified	no														no
52	KHM	CPA	Cambodia	http://www4.unfccc.int/submissions/INDC/Published%20Documents/Cambodia/1/Cambodia's%20INDC%20to%20the%20UNFCCC.pdf	Implementing mitigation actions in accordance with sustainable development needs across sectors				yes	yes	BAU	11.6	2030	GHG		-0.27							not specified	no														no
53	PRK	CPA	Korea (DPR)						no	no													not specified	no														no
54	MNG	CPA	Mongolia	http://www4.unfccc.int/submissions/INDC/Published%20Documents/Mongolia/1/150924_INDCs%20of%20Mongolia.pdf	14% emission reduction by 2030 compared to BAU				yes	yes	BAU	?	2030	GHG	-0.14								BAU assumption used GHG assumption used	no														no
55	POL	EEU	Poland		Contributing to the joint EU28 INDC with intra-EU split up of Emission Trading System and Effort Sharing Sectors.				EU	no													EU Target will be used	EU														no
56	CZE	EEU	Czech Republic		Contributing to the joint EU28 INDC with intra-EU split up of Emission Trading System and Effort Sharing Sectors.				EU	no													EU Target will be used	EU														no
57	ROU	EEU	Romania		Contributing to the joint EU28 INDC with intra-EU split up of Emission Trading System and Effort Sharing Sectors.				EU	no													EU Target will be used	EU														no
58	BGR	EEU	Bulgaria		Contributing to the joint EU28 INDC with intra-EU split up of Emission Trading System and Effort Sharing Sectors.				EU	no													EU Target will be used	EU														no
59	HUN	EEU	Hungary		Contributing to the joint EU28 INDC with intra-EU split up of Emission Trading System and Effort Sharing Sectors.				EU	no													EU Target will be used	EU														no
60	SVK	EEU	Slovak Republic		Contributing to the joint EU28 INDC with intra-EU split up of Emission Trading System and Effort Sharing Sectors.				EU	no													EU Target will be used	EU														no
61	HRV	EEU	Croatia		Contributing to the joint EU28 INDC with intra-EU split up of Emission Trading System and Effort Sharing Sectors.				EU	no													EU Target will be used	EU														no
62	LTU	EEU	Lithuania		Contributing to the joint EU28 INDC with intra-EU split up of Emission Trading System and Effort Sharing Sectors.				EU	no													EU Target will be used	EU														no
63	BIH	EEU	Bosnia and Herzegovina		18% above 1990 levels unconditional vs. 20% above 1990 BAU. Conditionally: -3% reduction by 2030 below 1990.				yes	yes	1990	?	2030	GHG	0.18	-0.03							EU Target will be used	no														no
64	EST	EEU	Estonia		Contributing to the joint EU28 INDC with intra-EU split up of Emission Trading System and Effort Sharing Sectors.				EU	no													EU Target will be used	EU														no
65	SVN	EEU	Slovenia		Contributing to the joint EU28 INDC with intra-EU split up of Emission Trading System and Effort Sharing Sectors.				EU	no													EU Target will be used	EU														no
66	LVA	EEU	Latvia		Contributing to the joint EU28 INDC with intra-EU split up of Emission Trading System and Effort Sharing Sectors.				EU	no													EU Target will be used	EU														no
67	MKD	EEU	The former Yugoslav Rep. of Macedonia		To reduce CO2 emissions from fossil fuels combustion by 30% or by 36% at a higher level of ambition, by 2030 compared to business as usual (BAU) scenario				yes	yes	BAU	17.7	2030	GHG	-0.3	-0.36							Applies to CO2 from FFI only; GHG for all sectors assumed	no														no
68	ALB	EEU	Albania	http://www4.unfccc.int/submissions/INDC/Published%20Documents/Albania/1/Albania_INDC_submission%20(1).pdf	Committed to reduce CO2 emissions by 11.5% compared to BAU			yes	yes	yes	BAU	?	2030	GHG	-0.115								Applieas to CO@ onlg - GHG assumed	no														no
69	RUS	FSU	Russian Federation	http://www4.unfccc.int/submissions/INDC/Published%20Documents/Russia/1/Russian%20Submission%20INDC_eng_rev1.doc	Limiting anthropogenic GHG to 70-75% of 1990 levels by the year 2030, subject to the maximum possible account of absorbing capacity of forests. Putin only mentioned 70% at COP21.	n/a	n/a	yes	yes	yes	1990		2030	GHG	-25%; -30%									no														no
70	UKR	FSU	Ukraine	http://www4.unfccc.int/submissions/INDC/Published%20Documents/Ukraine/1/150930_Ukraine_INDC.pdf	Will not exceed 60% of 1990 GHG emissions levels by 2030	n/a	The declared GHF emissions level does not account for the participation of Ukraine in international market mechanisms	yes	yes	yes	1990	?	2030	GHG	-0.4									no														no
71	KAZ	FSU	Kazakhstan	http://www4.unfccc.int/submissions/INDC/Published%20Documents/Kazakhstan/1/INDC%20Kz_eng.pdf	15% GHG emission reduction compared to 1990 levels by 2030 Conditional target: 25% reduction subject to additional international support				yes	yes	1990		2030	GHG	-0.15	-0.25								no														no
72	UZB	FSU	Uzbekistan (the Baltic republics are in the Central and Eastern Europe region)						no	no													not specified	no														no
73	BLR	FSU	Belarus	http://www4.unfccc.int/submissions/INDC/Published%20Documents/Belarus/1/Belarus_INDC_Eng_25.09.2015.pdf	Reduce greenhouse gas emissions by at least 28% of 1990 levels by 2030				yes	yes	1990		2030	GHG	-0.28									no														no
74	TKM	FSU	Turkmenistan	http://www4.unfccc.int/submissions/INDC/Published%20Documents/Turkmenistan/1/INDC_Turkmenistan.pdf	Reduction of energy and carbon intensity as well as intensity of GHG emissions through policies and actions; if financial and technological support is provided, Turkmenistan could archieve zero growth				no	no													not specified	no														no
75	AZE	FSU	Azerbaijan	http://www4.unfccc.int/submissions/INDC/Published%20Documents/Azerbaijan/1/INDC%20Azerbaijan.pdf	35% reduction of GHG emissions compared to 1990 levels by 2030				yes	yes	1990		2030	GHG	-0.35									no														no
76	TJK	FSU	Tajikistan	http://www4.unfccc.int/submissions/INDC/Published%20Documents/Tajikistan/1/INDC-TJK%20final%20ENG.pdf	Target not to exceed 80-90% of GHG emissions compared to 1990 levels by 2030 Conditional target: archieve target of 65-75% compared to 1990 levels				yes	yes	1990		2030	GHG	-10%; -20%	-25%; -35%								no														no
77	GEO	FSU	Georgia	http://www4.unfccc.int/submissions/INDC/Published%20Documents/Georgia/1/INDC_of_Georgia.pdf	15% emission reduction by 2030 compared to BAU Conditional target: 25% emission reduction by 2030 subject to global agreement adressing technology coorperation, access to low-cost financial resources and technology transfer	n/a	n/a	yes	yes	yes	BAU	38.42	2030	GHG	-0.15	-0.25								no														no
78	KGZ	FSU	Kyrgyzstan	http://www4.unfccc.int/submissions/INDC/Published%20Documents/Kyrgyzstan/1/Kyrgyzstan%20INDC%20_ENG_%20final.pdf	Reduction of GHG emissions in the range of 11.49- 13.75% below BAU in 2030 Conditional target: reduction of 29-30.89% below BAU pending international support	n/a	n/a	yes	yes	yes	BAU	17	2030	GHG	-11%; -14%	-0.3								no														no
79	ARM	FSU	Armenia	http://www4.unfccc.int/submissions/INDC/Published%20Documents/Armenia/1/INDC-Armenia.pdf	Strives to achieve ecosystem neutral GHG emissions in 2050 with interim review in 2030 pending on international support			yes	no	no													what does ESM neutral mean?	no														no
80	MDA	FSU	Republic of Moldova	http://www4.unfccc.int/submissions/INDC/Published%20Documents/Republic%20of%20Moldova/1/INDC_Republic_of_Moldova_25.09.2015.pdf	Reduce GHG emissions by 64-67% below 1990 levels in 2030 Conditional target: reduction could be increased up to 78% below 1990 levels				yes	yes	1990		2030	GHG	-0.65	-0.78								no														no
81	BRA	LAM	Brazil	http://www4.unfccc.int/submissions/INDC/Published%20Documents/Brazil/1/BRAZIL%20iNDC%20english%20FINAL.pdf	Committed to reduce GHG emissions by 36% below 2005 levels in 2025 Indicative target for 2030 43% reduction below 2005 levels	- expanding the use of renewable energy sources other than hydropower in the total energy mix to between 28% and 33% by 2030; - expanding the use of non-fossil fuel energy sources domestically, increasing the share of renewables (other than hydropower) in the power supply to at least 23% by 2030, including by raising the share of wind, biomass and solar;	Brazil reserves its position in relation to the possible use of any market mechanisms that may be established under the Paris agreement.	yes	yes	yes	2005		2030	GHG	-0.36	-0.43							Brazil unconditional target applied to 2030 instead of 2025; Conditional target applies to 2030	yes	target	RePe	0.45										Assumed as PE (in doc share is stated as 45% of energy mix). Assumed as unconditional (no further indication in doc)	yes	target	unconditional	FE-Production-Share
82	MEX	LAM	Mexico	http://www4.unfccc.int/submissions/INDC/Published%20Documents/Mexico/1/MEXICO%20INDC%2003.30.2015.pdf	Reduce GHG emissions by 22-36 per cent below BAU of 973 Mt. Extra reductions for black carbon.	n/a	Mexico´s unconditional INDC commitment will be met regardless of such mechanisms, although these would assist cost-effective implementation.	yes	yes	yes	BAU	1110	2030	GHG	-0.25	-0.4							Additional goal for reducing BC	no														no
83	BOL	LAM	Bolivia	http://www4.unfccc.int/submissions/INDC/Published%20Documents/Bolivia/1/INDC-Bolivia-english.pdf	Policies and measures in the water, energy and forestry sectors. Conditional. Proposed framework for climate justice.	Increased participation of alternative energy and other energy (steam combined cycle) from 2% in 2010 to 9% in 2030 in the total electrical system, which implies an increase of 1,228 MW by 2030, compared to 31 2010 MW.	n/a	yes	no	no													not specified	no														no
84	ARG	LAM	Argentina	http://www4.unfccc.int/submissions/INDC/Published%20Documents/Argentina/1/Argentina%20INDC%20Non-Official%20Translation.pdf	Reduction of GHG emissions by 15% compared to BAU levels by 2030 Conditional target: 30% reduction subject to international support	n/a	n/a	yes	yes	yes	BAU	670	2030	GHG	-0.15	-0.3								no														no
85	VEN	LAM	Venezuela					yes	yes	yes	BAU	340	2030	GHG	-0.2								not specified	no														no
86	COL	LAM	Colombia	http://www4.unfccc.int/submissions/INDC/Published%20Documents/Colombia/1/Colombia%20iNDC%20Unofficial%20translation%20Eng.pdf	Reduction of GHG emissions by 20% by 2030 compared to BAU Conditional: up to 30% subject to international support	n/a	With the objective of contributing to achieve the emissions reduction target, with a focus on cost-­‐ efficiency, Colombia will explore the use of market instruments (or other economic instruments) that guarantee the principles of transparency and environmental integrity, which result in real, permanent, additional, verified mitigation outcomes and prevent double counting.	yes	yes	yes	BAU	335	2030	GHG	-0.2	-0.3								no														no
87	CHL	LAM	Chile	http://www4.unfccc.int/submissions/INDC/Published%20Documents/Chile/1/INDC%20Chile%20english%20version.pdf	Reduction of CO2 emissions per unit of GDP of 30% compared to 2007 levels Conditional target: 35-45% compared to 2007 levels subject to international support Commits to sustainable forest management and restauration of 100,000ha and reforestation of 100,000ha			yes	yes	yes	2007		2030	GHG/GDP							-0.3	-35%; -45%	Target year unclear and LU targets to be considered?	yes	target	RePe	0.2										Assumed as PE	no
88	PER	LAM	Peru	http://www4.unfccc.int/submissions/INDC/Published%20Documents/Peru/1/iNDC%20Per%C3%BA%20english.pdf	20% GHG emission reduction compared to BAU by 2030 Additional 10% conditional to international support and favorable conditions	n/a	At the time of submitting the iNDC proposal, the acquisition of emission reductions through existing or new international market mechanisms is not considered for its compliance.	yes	yes	yes	BAU	298	2030	GHG	-0.2	-0.3							298 is used - (139 without LILUCF)	no														no
89	TTO	LAM	Trinidad and Tobago	http://www4.unfccc.int/submissions/INDC/Published%20Documents/Trinidad%20and%20Tobago/1/Trinidad%20and%20Tobago%20Final%20INDC.pdf	Aim to achieve a reduction objective in overall emissions from the power generation, transportation and industrial sectors by 15% by 2030 from BAU, partly through domestic funding and conditional on international financing Unconditional: 30% reduction in GHG emissions by 2030 in public transportation sector compared to BAU scenario (2013)	n/a	n/a	yes	yes	yes	BAU	?	2030	GHG		-0.3							BAU assumption used -15% (cumulatuive target 103 from 2013 - 2030)	no														no
90	ECU	LAM	Ecuador	http://www4.unfccc.int/submissions/INDC/Published%20Documents/Ecuador/1/Ecuador%20INDC%2001-10-2015%20-%20english%20unofficial%20translation.pdf	Aims to reduce emission in the energy sector by 20.4-25% compared to BAU levels by 2025 Conditional target: 37.5-45.8% compared to BAU levels pending international support	In addition to BAU	n/a	yes	yes	yes	BAU	?	2030	GHG	-20.4%; -25%	-37.5%; -45.8%							BAU assumption used Target year changed from 2025 -> 2030	no														yes	target	conditional	AC-Absolute						7.2
91	CUB	LAM	Cuba		Policies and Measures focussed in energy and agriculture and CO2.				no	no													not specified	no														no
92	PRY	LAM	Paraguay	http://www4.unfccc.int/submissions/INDC/Published%20Documents/Paraguay/1/Documento%20INDC%20Paraguay%2001-10-15.pdf	10% GHG emission reduction compared to BAU levels by 2030 Conditional target: additional 10% reduction pending on international support	n/a - spanish	n/a - spanish	yes	yes	yes	BAU	416	2030	GHG	-0.1	-0.2								no														no
93	URY	LAM	Uruguay		Sectoral intensity target covering all sectors Conditional target: achieve higher reduction pending on external sources				no	no													not specified	no														no
94	DOM	LAM	Dominican Republic		Reduction of 25% of base year emissions (2010) by 2030, conditional pending on support, climate finance mechanisms and corrections to existing market mechanisms				yes	yes	2010		2030	GHG	-0.25								GHG assumption used	no														no
95	GTM	LAM	Guatemala	http://www4.unfccc.int/submissions/INDC/Published%20Documents/Guatemala/1/Gobierno%20de%20Guatemala%20INDC-UNFCCC%20Sept%202015.pdf	11.2% GHG emissions reduction compared to BAU by 2030 Conditional target: up to 22.6% reduction pending on international and private resources	n/a - spanish	n/a - spanish	yes	yes	yes	BAU	53.85	2030	GHG	-0.11	-0.22								no														no
96	HND	LAM	Honduras	http://www4.unfccc.int/submissions/INDC/Published%20Documents/Honduras/1/Honduras%20INDC_esp.pdf	15% reduction of GHG emission compared to BAU by 2030 conditional upon support Sectorial target of afforestation/ reforestation of 1 million hectares forest	n/a - spanish	n/a - spanish	yes	yes	yes	BAU	28.9	2030	GHG		-0.15								no														no
97	NIC	LAM	Nicaragua						no	no													not specified	no														no
98	PAN	LAM	Panama						no	no													not specified	no														no
99	JAM	LAM	Jamaica	http://www4.unfccc.int/submissions/INDC/Published%20Documents/Jamaica/1/Jamaica's%20INDC_2015-11-25.pdf	7.8% below BAU by 2025 and 10% below BAU by 2030 with specified BAU and target levels in MtCO2eq.	20% Renewables of primary energy mix	none	yes	yes	yes	BAU	14.492	2030	GHG	-0.078	-0.1							GHG assumption used	no														no
100	SLV	LAM	El Salvador		A set of policies and measures for GHG reductions by 2025 and 2030.				no	no													not specified	no														no
101	CRI	LAM	Costa Rica	http://www4.unfccc.int/submissions/INDC/Published%20Documents/Costa%20Rica/1/INDC%20Costa%20Rica%20Version%202%200%20final%20ENG.pdf	Maximum net emissions limited to 9.37 Mt CO2eq by 2030 In addition Costa Rica is committed to reduce emission reduction of GHG emissions of 44% compared to BAU	100% renewables	Yes Costa Rica reserves its sovereign right to use international compensation units to accomplish its goals within the National Contribution or, as well, within its Domestic Compensation Market. Any compensation units traded abroad will be registered in the National Emissions Inventory to avoid double accounting.	yes	yes	yes	2012	?	2030	GHG	-0.25								2030 - max. emissions 9.37 Gt CO2e	yes	target	RePe	1										Assumed as unconditional (no mention in doc). Assumed as primary energy (100% renewable energy matrix)	no
102	HTI	LAM	Haiti		Reduction of 5% GHG emissions compared to 2010 levels Conditional target: 26% GHG emission reduction pending on international support				yes	yes	2010		2030	GHG	-0.05	-0.26							Target year assumption used	no														no
103	GUY	LAM	Guyana		Policies, measures and actions to reduce emissions across energy and forestry sectors Conditional target of 100% renewable electricity production by 2025..				no	no													not specified	no														no
104	BHS	LAM	Bahamas		Reduction of CO2, CH4, and N2O from forestry and energy by 30% below 2002 or 30% below 2030 BAU, conditional on support.				yes	yes	2002		2030	GHG		-0.3							Target year assumption used	no														no
105	GLP	LAM	Guadeloupe						no	no													not specified	no														no
106	SUR	LAM	Suriname						no	no													not specified	no														no
107	MTQ	LAM	Martinique						no	no													not specified	no														no
108	BLZ	LAM	Belize		Action-based approach such national REDD+ strategy, reductions of GHG emissions in transport sector and others pending on support				no	no													not specified	no														no
109	BRB	LAM	Barbados		Reduction of GHG emissions of 44% compared to BAU by 2030 which translates to 23% reduction from 2008 levels				yes	yes	2008		2030	GHG	-0.23									no														no
110	GUF	LAM	French Guyana						no	no													not specified	no														no
111	GRD	LAM	Grenada		Grenada commits to reducing its GHG emissions by 30% from 2010 levels by 2025, with an indicative reduction of 40% from 2010 levels by 2030				yes	yes	2010		2030	GHG	-0.3	-0.4							Grenada unconditional target applied to 2030 instead of 2025; Conditional target applies to 2030	no														no
112	BMU	LAM	Bermuda						no	no													not specified	no														no
113	LCA	LAM	Santa Lucia		Reduction of economy-wide emissions by 16% below 2025 BAU of 758 Gg and 23% below 2030 BAU of 816 Gg.				yes	yes	BAU	0.816	2030	GHG	-0.23									no														no
114	ATG	LAM	Antigua and Barbuda		A set of policies and measures for GHG reductions by 2030.				no	no				GHG									not specified	no														no
115	VCT	LAM	Saint Vincent and the Grenadines	http://www4.unfccc.int/submissions/INDC/Published%20Documents/Saint%20Vincent%20and%20Grenadines/1/SVG_INDC_Final.pdf	Unconditional , economy-wide GHG target of 22% below BAU by 2025				yes	yes	BAU	?	2030	GHG		-0.22							BAU assumption used Target year changed from 2025 -> 2030	no														no
116	DMA	LAM	Dominica		Commits to progressively reduce total gross greenhouse gas emissions below 2014 levels of 17.9% by 2020, 39.2% by 2025 and 44.7% by 2030				yes	yes	2014		2030	GHG	-0.447									no														no
117	KNA	LAM	Saint Kitts and Nevis						no	no													not specified	no														no
118	IRN	MEA	Iran (Islamic Republic)	http://www4.unfccc.int/submissions/INDC/Published%20Documents/Iran/1/INDC%20Iran%20Final%20Text.pdf	Unconditional: mitigating its GHGs emission in 2030 by 4% compared to the Business As Usual (BAU) scenario; Conditional: Iran has the potential of mitigating additional GHGs emission up to 8% against the BAU scenario (i.e. 12% in total).	n/a	Subject to termination and non-existence of unjust sanctions, availability of international resources in the form of financial support and technology transfer, exchange of carbon credits, accessibility of bilateral or multilateral implementation mechanisms, transfer of clean technologies as well as capacity building, the Islamic Republic of Iran has the potential of mitigating additional GHGs emi…	yes	yes	yes	BAU	?	2030	GHG	-0.04	-0.12							BAU assumption used	no														no
119	SAU	MEA	Saudi Arabia	http://www4.unfccc.int/submissions/INDC/Published%20Documents/Saudi%20Arabia/1/KSA-INDCs%20English.pdf	Measures to reduce emissions by up to 130 MtCO2eq by 2030 in case the continued economic growth scenario materializes.	n/a	n/a	yes	yes	yes	BAU	?	2030	GHG-Absolute			-130						BAU assumption used	no														no
120	SDN	MEA	Sudan	http://www4.unfccc.int/submissions/INDC/Published%20Documents/Sudan/1/28Oct15-Sudan%20INDC.pdf	A number of policies and measures is proposed for energy, forestry and waste sector with timeframe 2025 to 2030	Only a few goals for additional capacity are given		yes	yes	no													not specified	yes	target	ReEg						0.2						yes	target	conditional	AC-Absolute					1	0.05	1.1	0.08
121	EGY	MEA	Egypt (Arab Republic)	http://www4.unfccc.int/submissions/INDC/Published%20Documents/Egypt/1/Egyptian%20INDC.pdf	A number of policies and measures, including phase out of energy subsidies in the next 3 to 5 years. But without quantification.	More information may be in the "Sustainable Development Strategy; Egypt's Vision 2030"		yes	no	no													not specified	no														no
122	ARE	MEA	United Arab Emirates	http://www4.unfccc.int/submissions/INDC/Published%20Documents/United%20Arab%20Emirates/1/UAE%20INDC%20-%2022%20October.pdf	Policies and measures, with clean energy (nuclear and renewable) target of 24% by 2021, starting from 0.2% in 2014.	27% of EP renewables	n/a	yes	no	no													not specified	no														no
123	DZA	MEA	Algeria	http://www4.unfccc.int/submissions/INDC/Published%20Documents/Algeria/1/Algeria%20-%20INDC%20%28English%20unofficial%20translation%29%20September%2003,2015.pdf	Reduction of GHG emissions by 7% by 2030 compared to BAU Conditional: up to 22% subject to support for external financing, development and technology transfer and capacity building	n/a	n/a	yes	yes	yes	BAU	?	2030	GHG	-0.07	-0.22							BAU assumption used	yes	target	ReEg						0.27					Targets stated as conditional in doc	no
124	IRQ	MEA	Iraq	http://www4.unfccc.int/submissions/INDC/Published%20Documents/Iraq/1/INDC-Iraq.pdf	1% unconditional and a total of 14% conditional reduction under a linear BAU by 2035	n/a - arabic	n/a - arabic	cannot read Arabic	yes	yes	BAU	300	2030	GHG		-0.14							GHG assumption used	no														no
125	QAT	MEA	Qatar	http://www4.unfccc.int/submissions/INDC/Published%20Documents/Qatar/1/Qatar%20INDCs%20Report%20-English.pdf	Economic diversification with mitigation benefits.	n/a	n/a	yes	no	no													not specified	no														no
126	KWT	MEA	Kuwait	http://www4.unfccc.int/submissions/INDC/Published%20Documents/Kuwait/1/INDC_Kuwait_Nov2015.pdf		n/a - arabic	n/a - arabic	cannot read Arabic	no	no													not specified	no														no
127	ISR	MEA	Israel	http://www4.unfccc.int/submissions/INDC/Published%20Documents/Israel/1/Israel%20INDC.pdf	Under an updated Business as Usual (BAU) scenario greenhouse gas emissions are expected to increase to 105.5 MtCO2e in 2030. This will be equal to 10.0 tCO2e per capita. Implementation of Israel's national target will result in a reduction of 23.85 MtCO2e in 2030 bringing total emissions down to 81.65 MtCO2e.		n/a	yes	yes	yes	BAU	105.5	2030	GHG-Absolute			-23.85							yes	target	ReEg					0.17							no
128	LBY	MEA	Libya/SPLAJ	n/a					no	no													not specified	no														no
129	MAR	MEA	Morocco	http://www4.unfccc.int/submissions/INDC/Published%20Documents/Morocco/1/Morocco%20INDC%20submitted%20to%20UNFCCC%20-%205%20june%202015.pdf	Unconditionally reduce 13% of GHG emissions by 2030 compared to BAU for 2030; increased to 32% under certain conditions (additional financial support and enhanced technology)	Provide 42 % of the installed electrical power fromrenewable sources, of which 14 % is from solar energy, 14 % is from wind energy and 14 % is from hydraulic energy by 2020.	n/a	yes	yes	yes	BAU	171	2030	GHG	-0.13	-0.32								no														no
130	SYR	MEA	Syria (Arab Republic)	n/a					no	no													not specified	no														no
131	OMN	MEA	Oman	http://www4.unfccc.int/submissions/INDC/Published%20Documents/Oman/1/OMAN%20INDCs.pdf	Conditional reduction of GHG emissions by 2% by 2030.	n/a	n/a	yes	yes	yes	BAU	90.524	2030	GHG	-0.02									no														no
132	YEM	MEA	Yemen	http://www4.unfccc.int/submissions/INDC/Published%20Documents/Yemen/1/Yemen%20INDC%2021%20Nov.%202015.pdf	A reduction of 1% unconditionally and 14% conditionally by 2030 below specified BAU.	15% renewsables of Electiity produciton	n/a	yes	yes	yes	BAU	43.81	2030	GHG	-0.01	-0.14								no														yes	target	conditional	AC-Absolute					0.4
133	TUN	MEA	Tunisia	http://www4.unfccc.int/submissions/INDC/Published%20Documents/Tunisia/1/INDC-Tunisia-English%20Version.pdf	13% reduction of emission intensity from 2010 levels by 2030 Conditional: additional 28% reduction of emission intensity 46% will be reduced from the energy sector	30% Renewable share of Electricity produciton - To achieve this, the plan will aim to achieve an installed renewable energy capacity of 3,815 MW in 2030, including 1,755 MW for wind power, 1,610 MW for solar photovoltaic (PV) and 450 MW for concentrated solar power (CSP).	To support the financing needs of its mitigation objective, Tunisia would like to use carbon market mechanisms in addition to the direct financial supports listed above	yes	yes	yes	2010	?	2030	GHG-Absolute			-6	-25.8						no														no
134	BHR	MEA	Bahrain	http://www4.unfccc.int/submissions/INDC/Published%20Documents/Bahrain/1/INDC_Kingdom_of_Bahrain.pdf					no	no													not specified	no														no
135	JOR	MEA	Jordan	http://www4.unfccc.int/submissions/INDC/Published%20Documents/Jordan/1/Jordan%20INDCs%20Final.pdf	Reduction of GHG emissions by 1.5% by 2030 compared to BAU; Conditional: additional 12.5% reduction subject to financial aid and support of implementation	n/a	n/a	yes	yes	yes	BAU	51	2030	GHG	-0.015	-0.14								no														no
136	LBN	MEA	Lebanon	http://www4.unfccc.int/submissions/INDC/Published%20Documents/Lebanon/1/Republic%20of%20Lebanon%20-%20INDC%20-%20September%202015.pdf	GHG emission reduction of 15% compared to BAU scenario in 2030; Conditional target: 30% GHG emission reduction compared to BAU		"Not excluded": International market mechanisms other than the Clean Development Mechanism (CDM) are still to be developed to a stage which allows Lebanon to make an informed decision on their use in achieving its INDC target. While at present, their use is not envisaged, Lebanon does not exclude the possibility of making use of international market mechanisms to achieve its INDC targets.	yes	yes	yes	BAU	?	2030	GHG	-0.15	-0.3							BAU assumption used	yes	target	ReEg					0.15	0.2						no
137	USA	NAM	United States of America	http://www4.unfccc.int/submissions/INDC/Published%20Documents/United%20States%20of%20America/1/U.S.%20Cover%20Note%20INDC%20and%20Accompanying%20Information.pdf	Reduce GHG emissions by 26-28 per cent below its 2005 level in 2025 and to make best efforts to reduce its emissions by 28%.	n/a	At this time, the United States does not intend to utilize international market mechanisms to implement its 2025 target.	yes	yes	yes	2005		2030	GHG	-26%; -28%								Target year changed from 2025 -> 2030	no														no
138	CAN	NAM	Canada	http://www4.unfccc.int/submissions/INDC/Published%20Documents/Canada/1/INDC%20-%20Canada%20-%20English.pdf	Canada intends to achieve an economy-wide target to reduce its greenhouse gas emissions by 30% below 2005 levels by 2030	Canada has some measures planned for the transport sector. Also, building of trad. Coal ppls is banned. Future gas ppls also need emit less.; and CH4 from oil and gas extr. will be reduced	n/a	yes	yes	yes	2005		2030	GHG	-0.3									no														no
139	PRI	NAM	Puerto Rico						no	no													not specified	no														no
140	VIR	NAM	Virgin Islands						no	no													not specified	no														no
141	GUM	NAM	Guam						no	no													not specified	no														no
142	JPN	PAO	Japan	http://www4.unfccc.int/submissions/INDC/Published%20Documents/Japan/1/20150717_Japan's%20INDC.pdf	Level of reduction of 26% by fiscal year (FY) 2030 compared to FY 2013	Energy mix shown in "Long terma energy and supply and Demand Outlook" for FY2030, decided by the Ministry of Economy, Trade and Iundustry on July 16, 2015. GHG per GDP 0.29kgCO2e/US$ in 2013 or 11tCO2e/cap -> 20-50% reductio0on by 2030		yes	yes	yes	2013	1042	2030	GHG	-0.26								see INDC sheet for explicit measures - for all sectors and for different green house gases	no														yes	target	unconditional	Production-Absolute
143	AUS	PAO	Australia	http://www4.unfccc.int/submissions/INDC/Published%20Documents/Australia/1/Australias%20Intended%20Nationally%20Determined%20Contribution%20to%20a%20new%20Climate%20Change%20Agreement%20-%20August%202015.pdf	Economy-wide target to reduce greenhouse gas emissions by 26-28% below 2005 levels by 2030	n/a	n/a	yes	yes	yes	2005		2030	GHG	-26%; -28%									no														no
144	NZL	PAO	New Zealand	http://www4.unfccc.int/submissions/INDC/Published%20Documents/New%20Zealand/1/New%20Zealand%20INDC%202015.pdf	Commits to reduce GHG emissions to 30% below 2005 levels by 2030 remains provisional pending confirmation of approaches to be taken in accounting for land sector and confirmation of access to carbon markets		n/a (decision pending)	yes	yes	yes	2005		2030	GHG	-0.3									no														no
145	IDN	PAS	Indonesia	http://www4.unfccc.int/submissions/INDC/Published%20Documents/Indonesia/1/INDC_REPUBLIC%20OF%20INDONESIA.pdf	Reduce emissions by 29% by 2030 relative to BAU Conditional target: additional 12% emission reduction	23% new and renewable energy by 2025 (primary/secondary?)	no	yes	yes	yes	BAU	2881	2030	GHG	-0.29	-0.41								yes	target	NFPe			0.22								Indionesia has embarked on a mixed energy use policy, with at least 23% coming from new and renewable energy by 2025. No further info	no
146	KOR	PAS	Republic of Korea	http://www4.unfccc.int/submissions/INDC/Published%20Documents/Republic%20of%20Korea/1/INDC%20Submission%20by%20the%20Republic%20of%20Korea%20on%20June%2030.pdf	Emission reduction by 37% from BAU level by 2030	n/a	yes	yes	yes	yes	BAU	851	2030	GHG	-0.37									no														no
147	MMR	PAS	Myanmar	http://www4.unfccc.int/submissions/INDC/Published%20Documents/Myanmar/1/Myanmar's%20INDC.pdf	Will undertake mitigation actions in line with sustainable development needs, conditional on availability of international support	Conditional: 9.4GW Hydro by 2030; To realise a 20% electricity saving potential by 2030 of the total forecast electricity consumption. Rural electrification through the use of at least 30% renewable sources as to generate electricity supplies.	Yes Myanmar intends to build its capacity to effectively and efficiently participate in future market based mechanisms.	yes	no	no													not specified	no														no
148	THA	PAS	Thailand	http://www4.unfccc.int/submissions/INDC/Published%20Documents/Thailand/1/Thailand_INDC.pdf	Reduction of GHG emissions by 20% from BAU level by 2030 Conditional targel: up to 25% subject to support	Power Development Plan (PDP), the Alternative Energy Development Plan (AEDP) and the Energy Efficiency Plan (EEP). For example, the PDP sets a target to achieve a 20% share of power generation from renewable sources in 2036. The AEDP aims to achieve a 30% share of renewable energy in the total final energy consumption in 2036. The EEP plans to reduce the country’s energy intensity by 30% below th…	Yes Thailand recognizes the important role of market-based mechanisms to enhance the cost effectiveness of mitigation actions, and therefore will continue to explore the potentials of bilateral, regional and international market mechanisms	yes	yes	yes	BAU	555	2030	GHG	-0.2	-0.25					-0.3			yes	target	ReEg					0.2				0.3		see column "G" for more details	no
149	TWN	PAS	Taiwan (China)	N/A					no	no													not specified	no														no
150	MYS	PAS	Malaysia	http://www4.unfccc.int/submissions/INDC/Published%20Documents/Malaysia/1/INDC%20Malaysia%20Final%2027%20November%202015%20Revised%20Final%20UNFCCC.pdf	Reduction of GHG emission intensity per GDP compared to 2005 by 35% unconditionally and extra 10%, i.e. 45% in total, conditionally.		No	yes	yes	yes	2005		2030	GHG/GDP							-0.35	-0.45	Target year asssumption used	no														no
151	PHL	PAS	Philippines	http://www4.unfccc.int/submissions/INDC/Published%20Documents/Philippines/1/Philippines%20-%20Final%20INDC%20submission.pdf	70% GHG emission reduction relative to BAU by 2030	n/a	n/a	yes	yes	yes	BAU	?	2030	GHG	-0.7								BAU assumption used	no														no
152	SGP	PAS	Singapore	http://www4.unfccc.int/submissions/INDC/Published%20Documents/Singapore/1/Singapore%20INDC.pdf	Reduce its emissions intensity by 36% from 2005 levels by 2030 and stabilise its emissions with the aim of peaking around 2030			yes	yes	yes	2005		2030	GHG/GDP								-0.36	Intensity assumption used GHG assumption used	no														no
153	BRN	PAS	Brunei Darussalam	http://www4.unfccc.int/submissions/INDC/Published%20Documents/Brunei/1/Brunei%20Darussalam%20INDC_FINAL_30%20November%202015.pdf	Various policies and measures, including reduction of 63% by 2035, increase of share of renewables until 10% and Land transport sector (morning peak hour)	63% reduction in total energy consumption (not in emissions)	Expertise in climate mitigation and adaptation needs to be enhanced. This includes capacity to study and explore the potential adoption of international market mechanisms as a means of achieving its mitigation objectives.	yes	yes	yes	2005		2030	GHG/GDP							-0.45		Reference year assumption used BAU assumption used GHG assumption used Target year changed from 2035 -> 2030	yes	target	ReEg					0.1							no
154	PNG	PAS	Papua		The implementation of policies and actions in the energy sector could reach a reduction of 18 Mt CO2 per year by 2030 pending on international support				no	no			2030										unclear	no														no
155	SLB	PAS	Solomon Islands		12% GHG emissions reduction below 2015 levels by 2025 and 30% reduction below 2015 levels by 2030 Conditional target of 27% and 45% and 50% by 2050 subject to international assistance				yes	yes	2015		2030	GHG	-0.3	-0.45								no														no
156	FJI	PAS	Fiji	http://www4.unfccc.int/submissions/INDC/Published%20Documents/Fiji/1/FIJI_iNDC_Final_051115.pdf	10% unconditional and a total of 30% conditional reduction below BAU (not quantified) by 2030.				yes	yes	BAU	?	2030	GHG	-0.1	-0.3							BAU assumption used GHG assumption used	no														no
157	NCL	PAS	New Caledonia						no	no													not specified	no														no
158	PYF	PAS	French Polynesia						no	no													not specified	no														no
159	WSM	PAS	Western Samoa						no	no													not specified	no														no
160	VUT	PAS	Vanuatu	http://www4.unfccc.int/submissions/INDC/Published%20Documents/Vanuatu/1/VANUATU%20%20INDC%20UNFCCC%20Submission.pdf	Reduction of emissions by 100% below BAU for electricity sub-sector and 30% for the energy sector by approaching 100% renewable energy subject to funding and support				yes	yes	BAU	?	2030	GHG		-0.3							BAU assumption used Target year assumption used GHG assumption used GHGs apply to non-LU only (ignored)	no														no
161	TON	PAS	Tonga						no	no													not specified	no														no
162		PAS	American Samoa						no	no													not specified	no														no
163	IND	SAS	India	http://www4.unfccc.int/submissions/INDC/Published%20Documents/India/1/INDIA%20INDC%20TO%20UNFCCC.pdf	Reduction of emissions intensity of its GDP by 33- 35% from 2005 levels by 2030, achieve about 40% cumulative electric power installed capacity from non-fossil fuel based energy resources, create additional carbon sink of 2.5-3 billion tonnes of CO2eq		n/a	yes	yes	yes	2005		2030	GHG/GDP							-33%; -35%		Which emissions	yes	target	NFEg							0.4					yes	target	unconditional	TIC-Absolute	60	100	10	63
164	PAK	SAS	Pakistan	http://www4.unfccc.int/submissions/INDC/Published%20Documents/Pakistan/1/Pakistan%20INDC.doc	No target provided. Reductions of emissions after yet-to-be defined peak.			yes	no	no													not specified	no														no
165	BGD	SAS	Bangladesh	http://www4.unfccc.int/submissions/INDC/Published%20Documents/Bangladesh/1/INDC_2015_of_Bangladesh.pdf	5% emission reduction from BAU by 2030 in power, transport and industry sector Conditional target: 15% reduction from BAU levels by 2030 subject to international support	A target to deliver 5% of energy from renewable sources by 2015, and 10% by 2020 (2008 Renewable Energy Policy)	Bangladesh does not rule out the use of international marketbased mechanisms in line with agreed modalities and accounting rules.	yes	yes	yes	BAU	234	2030	GHG-Absolute	-0.05	-0.15	-12	-36					GHG applies to non-LU only (ignored)	yes	policy	ReEg						0.1					10% of power generation (checked the 2008 RE policy) by 2020	yes	target	conditional	TIC-Absolute	0.4	1
166	NPL	SAS	Nepal	http://www4.unfccc.int/submissions/INDC/Published%20Documents/Nepal/1/Nepal_INDC_4Feb2016.pdf			Yes	yes	yes	no													not specified	no														yes	target	unconditional	AC-Absolute						12.05	2.1	0.22
167	LKA	SAS	Sri Lanka	http://www4.unfccc.int/submissions/INDC/Published%20Documents/Sri%20Lanka/1/INDCs%20of%20Sri%20Lanka.xps	Unconditional reduction of 7% below BAU by 2030 and conditionally 23% reduction.		n/a	yes	yes	yes	BAU	?	2030	GHG	-0.07	-0.23							BAU assumption used GHG assumption used	no														no
168	AFG	SAS	Afghanistan	http://www4.unfccc.int/submissions/INDC/Published%20Documents/Afghanistan/1/INDC_AFG_Paper_En_20150927_.docx%20FINAL.pdf			n/a	yes	yes	yes	BAU	48.9395	2030	GHG		-0.136							not specified	no														no
169	BTN	SAS	Bhutan		Commits to developing priority strategies, plans and actions for mitigation to support low emissions development pathway across all sectors to remain carbon neutral				no	no													not specified	no														no
170	MDV	SAS	Maldives	http://www4.unfccc.int/submissions/INDC/Published%20Documents/Maldives/1/Maldives%20INDC%20.pdf	10% GHG emission reduction compared to BAU by 2030 Conditional target: up to 24% subject to international support				yes	yes	BAU	?	2030	GHG	-0.1	-0.24							BAU assumption used	no														no
171	DEU	WEU	Germany	http://www4.unfccc.int/submissions/INDC/Published%20Documents/Latvia/1/LV-03-06-EU%20INDC.pdf	Contributing to the joint EU28 INDC with intra-EU split up of Emission Trading System and Effort Sharing Sectors.				EU	no													EU Target will be used	EU														no
172	GBR	WEU	United Kingdom						EU	no													EU Target will be used	EU														no
173	FRA	WEU	France		Contributing to the joint EU28 INDC with intra-EU split up of Emission Trading System and Effort Sharing Sectors.				EU	no													EU Target will be used	EU														no
174	ITA	WEU	Italy		Contributing to the joint EU28 INDC with intra-EU split up of Emission Trading System and Effort Sharing Sectors.				EU	no													EU Target will be used	EU														no
175	TUR	WEU	Turkey	http://www4.unfccc.int/submissions/INDC/Published%20Documents/Turkey/1/The_INDC_of_TURKEY_v.15.19.30.pdf	Reduction of up to 21% of GHG emissions from BAU by 2030		yes	yes	yes	yes	BAU	1175	2030	GHG	-0.21								EU Target will be used	no														yes	target	conditional	TIC-Absolute	16	10
176	ESP	WEU	Spain		Contributing to the joint EU28 INDC with intra-EU split up of Emission Trading System and Effort Sharing Sectors.				EU	no													EU Target will be used	EU														no
177	NLD	WEU	Netherlands		Contributing to the joint EU28 INDC with intra-EU split up of Emission Trading System and Effort Sharing Sectors.				EU	no													EU Target will be used	EU														no
178	BEL	WEU	Belgium		Contributing to the joint EU28 INDC with intra-EU split up of Emission Trading System and Effort Sharing Sectors.				EU	no													EU Target will be used	EU														no
179	GRC	WEU	Greece		Contributing to the joint EU28 INDC with intra-EU split up of Emission Trading System and Effort Sharing Sectors.				EU	no													EU Target will be used	EU														no
180	AUT	WEU	Austria		Contributing to the joint EU28 INDC with intra-EU split up of Emission Trading System and Effort Sharing Sectors.				EU	no													EU Target will be used	EU														no
181	PRT	WEU	Portugal		Contributing to the joint EU28 INDC with intra-EU split up of Emission Trading System and Effort Sharing Sectors.				EU	no													EU Target will be used	EU														no
182	FIN	WEU	Finland		Contributing to the joint EU28 INDC with intra-EU split up of Emission Trading System and Effort Sharing Sectors.				EU	no													EU Target will be used	EU														no
183	SWE	WEU	Sweden		Contributing to the joint EU28 INDC with intra-EU split up of Emission Trading System and Effort Sharing Sectors.				EU	no													EU Target will be used	EU														no
184	NOR	WEU	Norway	http://www4.unfccc.int/submissions/INDC/Published%20Documents/Norway/1/Norway%20INDC%2026MAR2015.pdf	At least 40% reduction of GHG emissions by 2030 compared to 1990			yes	yes	yes	1990	?	2030	GHG	-0.4								EU Target will be used	no														no
185	IRL	WEU	Ireland		Contributing to the joint EU28 INDC with intra-EU split up of Emission Trading System and Effort Sharing Sectors.				EU	no													EU Target will be used	EU														no
186	CHE	WEU	Switzerland	http://www4.unfccc.int/submissions/INDC/Published%20Documents/Switzerland/1/15%2002%2027_INDC%20Contribution%20of%20Switzerland.pdf	Reduce GHG emissions by 50 percent by 2030 compared to 1990 levels			yes	yes	yes	1990	?	2030	GHG	-0.5								EU Target will be used	no														no
187	DNK	WEU	Denmark		Contributing to the joint EU28 INDC with intra-EU split up of Emission Trading System and Effort Sharing Sectors.				EU	no													EU Target will be used	EU														no
188	LUX	WEU	Luxembourg		Contributing to the joint EU28 INDC with intra-EU split up of Emission Trading System and Effort Sharing Sectors.				EU	no													EU Target will be used	EU														no
189	CYP	WEU	Cyprus		Contributing to the joint EU28 INDC with intra-EU split up of Emission Trading System and Effort Sharing Sectors.				EU	no													EU Target will be used	EU														no
190	ISL	WEU	Iceland	http://www4.unfccc.int/submissions/INDC/Published%20Documents/Iceland/1/INDC-ICELAND.pdf	40% reduction of greenhouse gas emissions by 2030 compared to 1990 levels			yes	yes	yes	1990	?	2030	GHG	-0.4								EU Target will be used	no														no
191	MLT	WEU	Malta		Contributing to the joint EU28 INDC with intra-EU split up of Emission Trading System and Effort Sharing Sectors.				EU	no													EU Target will be used	EU														no
192	GIB	WEU	Gibraltar						no	no													EU Target will be used	EU														no
193	GRL	WEU	Greenland						no	no													EU Target will be used	EU														no
194	FRO	WEU	Faeroe Islands						no	no													EU Target will be used	EU														no
[truncated: 14 more columns]
